# Supplementary material for: Antibodies to full-length and the DBL5 domain of VAR2CSA in pregnant women after long-term implementation of intermittent preventive treatment in Etoudi, Cameroon
Source: PLoS One. 2020 Aug 14;15(8):e0237671. doi: 10.1371/journal.pone.0237671 (PMC7428160; doi:10.1371/journal.pone.0237671)
Supplement: S1 File — (XLSX) [file pone.0237671.s001.xlsx]

## Sheet: women data
sample collection date	ID	AGE (years)	PROFESSION	TRIBU	Residence	Time made in the area (year)	gestation Age (weeks)	VIH TEST	SIPHILIS TEST	ELECTROPHORESIS	MOSQUITOES NET	IPT-SP	Mother weight(kg)	BABY WEIGHT (gms)	GRAVIDITY	PARITY	Hb per (Hemoglobin level in peripheral blood; g/dL)	PCV % per (% packed erythrocytes in peripheral blood)	%iRBCs imp (% of infected red blood cells in the placental impression smear)	PM status: 0 = PM-; 1= PM+	# parasites /UL per (parasitemia in peripheral blood)	Blood smear + HRP 2-based RDT; 0= negative; 1= positive)	parasites/ul cor (parasitemia in cord blood)	# parasites /ul pla (parasitemia in placental blood)	pigment in monocyt of impression smear	HRP2	pLDH/PAN	IRBC in Placental tissue by histology	Leukocyte Infiltration placentaL tissue	Malaria Pigment in placental tissue by histology	1= Ab +, 0=Ab -	Ab toFV2 FCR3 (MFI)	1= Ab+; 0= Ab-	Ab to DBL5 FCR3 (MFI)
2013-06-18	M001	29	MENAGERE	BAMILEKE	EZENZANG	4	41	negative	negative	AA	yes	3	77	3000	7	4	12.7	38.2	6.31	1	30030.0	1	0	1511.025	NO	positive	positive	YES	NO	NO	1	6136.0	1	11455.0
2013-06-21	M002	28	ELEVE	BETI	MESSASSI	28	39	negative	negative	AA	yes	3	67	3700	4	2	12.2	37.8	0.02	1	0.0	0	0	0.0	YES	positive	negative	YES	NO	YES	1	35042.0	1	34698.0
2013-06-27	M003	25	MENAGERE	BETI	MBALLA II	9	34	negative	negative		NO	2	62	2800	2	2	11.1	35.3	0.025	1	0.0	0	0	0.0	YES	positive	negative	NO	NO	YES	1	23578.0	1	31817.5
2013-07-01	M006	22	MENAGERE	BETI	GARE MBANJOCK	22	39	negative	negative		yes	3	90	3400	4	3	13.6	41.1	0.115	1	0.0	0	0	0.0	NO	positive	negative	YES	NO	NO	1	24248.0	1	35533.5
2013-10-02	M048	26	COUTURIERE	BAMILEKE	EMANA	13	43	negative	negative	AA	yes	2	58	2600	3	3	9.0	27.1	6.625	1	9056.0	1	0	4512.0	YES	positive	positive	NO	NO	YES	1	23072.0	1	32495.5
2013-10-23	M058	25			MESSASSI		43	negative	negative	AA	yes	0		3000	1	1	11.7	38.8	3.43	1	3266.0	1	0	2346.5	YES	positive	positive	NO	NO	YES	1	16227.0	0	39.0
2013-12-02	M081	18	ELEVE	BAMILEKE	MANGUIER	19		negative	negative	AA	yes	0	70	2100	1	1	9.2	27.8	19.0	1	77256.0	1	0	22493.0	YES	positive	positive	YES	YES	YES	0	1651.0	0	3030.0
2013-12-03	M084	36	MENAGERE		NKOLFULU	36	40	negative	negative		yes	0		2700	7	4	12.4	38.4	0.006	1	181.0	1	0	0.0	NO	positive	negative	YES	YES	NO	1	33103.5	1	29900.0
2013-12-12	M087	25	MENAGERE	BAMILEKE	SOA	6	41	negative	negative	AA	yes	3	59	3700	4	3	9.3	27.7	0.93	1	1056.0	1	0	0.0	NO	positive	positive	YES	YES	NO	1	8106.0	1	9553.5
2014-05-06	M114	26	INFIRMIERE	BETI	EMANA	6	41	negative	negative		NO	3	70	3500	2	2	9.4	25.5	7.0	1	100527.7	1	0	284.0	YES	positive	positive	YES	NO	YES	1	10458.9	1	12132.3
2014-05-15	M120	20	ELEVE	BETI	NGOUSSO	7		negative			NO	1		2750	2	2	11.0	30.5	13.0	1	134098.5	1	0	3340.5	YES	positive	positive	NO	NO	NO	0	25.8	0	29.9
2014-05-15	M121	27	ETUDIANTE	BETI	EMANA	26	39	negative	negative		yes	2	66	3350	1	1	12.5	33.8	0.15	1	0.0	0	0	0.0	NO	negative	negative	NO	NO	NO	0	518.5	0	601.5
2014-05-16	M122	21	COIFFEUSE	BAFIA		21	37	negative	negative		NO	0		2600	4	2	11.2	30.8	0.01	1	0.0	0	0	0.0	YES	positive	positive	NO	NO	YES	0	705.2	0	818.0
2014-05-22	M125	18	ELEVE	BASSA	NLONKQK	1	38	negative	negative		yes	3	63	3450	1	1	8.9	24.9	6.8	1	4075.5	1	0	819.5	YES	positive	positive	YES	NO	YES	1	14572.7	1	16904.3
2014-06-02	M134	16	MENAGERE		MESSASSI	16	35	negative			NO	0	57	3250	1	1	11.2	32.4	9.3	1	209535.0	1	0	447.5	YES	positive	positive	YES	NO	YES	1	23164.7	1	26871.1
2014-06-06	M139	28	COUTURIERE	BASSA	ETOUDI	2		negative			NO	1	59	3150	1	1	10.6	32.9	0.43	1	637.5	1	0	0.0	YES	positive	negative	YES	NO	YES	1	14391.8	1	16694.5
2014-06-17	M144	30	MENAGERE	HAOUSSA		1		negative			NO	1	70	3500	5	5	7.5	22.0	5.0	1	44233.5	1	0	1487.5	YES	positive	positive	YES	NO	YES	0	644.7	0	747.9
2014-06-17	M145	24	INFIRMIERE	BETI	NKMOMO	2		negative			NO	2	93	3250	2	2	10.0	29.8	12.2	1	106683.3	1	0	1306.0	NO	positive	positive	YES	NO	YES	0	2592.5	0	3007.3
2014-06-17	M146	37	MENAGERE	BAMILEKE	MESSASSI	5		negative			yes	1	89	3400	2	2	10.2	31.6	0.4	1	819.0	1	0	195.0	NO	positive	negative	YES	YES	NO	0	572.1	0	663.7
2014-06-24	M150	23	COUTURIERE	BETI	NGOUSSO	26		negative			NO	2		2550	1	1	9.5	29.2	93.4	1	273870.0	1	0	42404.9	YES	positive	positive	YES	NO	YES	0	771.9	0	895.5
2014-06-25	M151	24	MENAGERE	BAMILEKE	OLEMBE	6		negative		AA	NO	2	74	2250	2	2	9.5	29.7	4.6	1	4462.5	1	0	83.5	NO	positive	positive	YES	NO	NO	0	844.5	0	979.7
2014-06-30	M158	16	ELEVE	BETI	MINBOMAN	16		negative	negative		yes	0	62	3600	2	1	10.9	34.7	0.01	1	167.5	1	0	0.0	NO	positive	negative	NO	NO	NO	1	26928.9	1	31237.5
2014-07-22	M166	27	MENAGERE		NGOUSSO	1		negative	negative	AA	yes	1		3300	2	2	10.7	32.1	15.4	1	62735.3	1	0	2546.3	YES	positive	positive	NO	NO	NO	0	339.7	0	394.1
2014-08-03	M175	26	MENAGERE	BETI	MBANKOLO	2		negative	negative		NO	0	89	3500	3	3	9.3	28.5	0.11	1	2512.5	1	0	224.0	NO	positive	positive	NO	NO	YES	1	21077.6	1	24450.0
18/09/2014	M188	21	MENAGERE	BETI	NGOUSSO	2		negative		AS	yes	3	92	2250	1	1	12.6	38.0	0.23	1	2325.0	1	0	718.7	NO	positive	negative	NO	NO	NO	1	21613.9	1	25072.2
23/09/2014	M189	27	COUTURIERE	BAMILEKE	NGOUSSO	10		negative	negative	AA	yes	3		2900	2	2	9.67	29.0	0.16	1	964.3	1	0	119.3	YES	positive	negative	NO	NO	YES	1	19363.3	1	22461.4
2013-07-01	M004		MENAGERE	BETI	TONGOLO	12	41	negative	negative		yes	2	76	4150	5	5	11.3	34.4	0.0	0	0.0	0	0	0.0	NO	negative	negative	NO	YES	NO	1	11391.0	1	22898.0
2013-07-01	M005	36	SECRETAIRE	BAMILEKE	MESSASSI	34	39	negative	negative	AA	yes	2	64	3500	6	5	14.9	45.7	0.0	0	0.0	0	0	0.0	NO	negative	negative	NO	NO	NO	0	434.0	0	605.0
2013-07-01	M007	26	MENAGERE	BETI	OMNISPORT	6	41	negative	negative	AA	yes	3	52	2800	4	2	13.1	40.1	0.0	0	0.0	0	0	0.0	NO	negative	negative	NO	NO	NO	1	5575.0	1	6412.0
2013-07-01	M008	23	ELEVE	BAMILEKE	NGOUSSO	23	42	negative	negative	AA	yes	0	62	3600	2	2	13.5	41.1	0.0	0	0.0	0	0	0.0	NO	negative	negative	NO	NO	NO	0	1955.0	0	1100.0
2013-07-04	M009	18	ELEVE	BETI	ETOUDI	18	37	negative	negative	AA	yes	3	69	2800	1	1	14.8	45.2	0.0	0	0.0	0	0	0.0	NO	negative	negative	NO	YES	NO	0	668.0	0	898.0
2013-07-04	M010	29	MENAGERE	BETI	TONGOLO	13	36	negative	negative		yes	3	73	3450	5	3	12.5	38.7	0.0	0	0.0	0	0	0.0	NO	negative	negative	NO	NO	NO	1	12499.0	1	28841.0
2013-07-04	M011	31	COUTURIERE	YAMBASSA	NKOLBISSON	24	38	negative	negative	AA	yes	3	66	3400	4	4	12.5	37.0	0.0	0	0.0	0	0	0.0	NO	negative	negative	NO	YES	NO	1	16479.0	1	24809.0
2013-07-08	M012	32	COIFFEUSE	BAMILEKE	NGOUSSO	10	41	negative	negative	AA	yes	3	92	3700	4	4	12.1	37.3	0.0	0	0.0	0	0	0.0	NO	negative	negative	NO	NO	NO	1	4973.0	0	2299.5
2013-07-09	M013	20	ETUDIANTE	BETI	MESSASSI	20	39	negative	negative	AA	yes	3	61	2900	1	1	13.3	41.0	0.0	0	0.0	0	0	0.0	NO	positive	negative	NO	NO	NO	0	1554.0	0	718.0
2013-07-09	M014	22	MENAGERE		CONALISON	5	36	negative	negative		yes	1	62	2800	3	1	12.1	36.5	0.0	0	0.0	0	0	0.0	NO	negative	negative	NO	NO	NO	1	4452.0	1	7722.0
2013-07-25	M015	29	COUTURIERE	BAMILEKE	NGOUSSO	29	44	negative	negative		yes	3	62	4200	2	2	14.5	42.8	0.0	0	0.0	0	0	0.0	NO	negative	negative	NO	NO	NO	0	1507.0	1	4402.0
2013-07-25	M016	28	COIFFEUSE	ANGLOPHONE	NGOUSSO	13	43	negative	negative		yes	3	62	3400	5	4	13.2	40.0	0.0	0	0.0	0	0	0.0	NO	negative	negative	NO	NO	NO	0	685.0	0	821.0
2013-01-03	M017	25	MENAGERE	BAMILEKE	MVOG-ADA	1	39	negative	negative		yes	2	61	3850	2	2	13.4	40.1	0.0	0	0.0	0	0	0.0	NO	negative	negative	NO	NO	NO	0	618.0	0	1713.0
2013-07-30	M018	32	ELEVE	HAOUSSA	ELEVEUR	3	40	negative	negative	AA	yes	1	66	3500	4	2	13.0	39.0	0.0	0	0.0	0	0	0.0	NO	negative	negative	NO	NO	NO	0	678.0	0	848.0
2013-07-30	M019	19	ELEVE	BAMILEKE	NKOLONDON	8	40	negative	negative		yes	3	62	2200	1	1	13.0	38.1	0.0	0	0.0	0	0	0.0	NO	positive	negative	NO	NO	NO	1	4797.0	1	3963.0
2013-07-31	M020	29	MILITERE	BAMILEKE	NGOUSSO	2	39	negative	negative	AA	yes	2	74	4000	6	4	14.7	44.1	0.0	0	0.0	0	0	0.0	NO	negative	negative	NO	NO	NO	0	2814.5	0	2017.0
2013-08-01	M021	29	ENSEIGNANTE	ANGLOPHONE	OMNISPORT	29	42	negative	negative	AA	yes	3	72	4150	4	3	12.4	36.9	0.0	0	0.0	0	0	0.0	NO	positive	negative	NO	NO	NO	1	7820.0	1	9867.5
2013-08-01	M022	28	MENAGERE	HAOUSSA	ETOUDI	10	41	negative	negative		yes	2	50	3700	3	3	11.6	33.9	0.0	0	0.0	0	0	0.0	NO	negative	negative	NO	NO	NO	0	510.0	0	555.0
2013-08-06	M023	24	ETUDIANTE	BETI	NGOUSSO	1	41	negative	negative		yes	3	57	3900	3	2	15.7	47.4	0.0	0	0.0	0	0	0.0	NO	negative	negative	NO	NO	NO	0	266.0	0	5.0
2013-08-06	M024	24	MENAGERE	MBOUDA	NKOLMESSENG	1	39	negative	negative		NO	3	70	3500	1	1	14.8	42.4	0.0	0	0.0	0	0	0.0	NO	negative	negative	NO	NO	NO	0	1456.0	0	1521.0
2013-08-07	M025	27	MENAGERE	BAFIA	NGOUSSO	27		negative	negative	AA	yes	2	85	4100	3	3	14.8	44.0	0.0	0	0.0	0	0	0.0	NO	negative	negative	NO	NO	NO	0	536.0	0	404.0
2013-08-07	M026	23	MENAGERE	BETI	ETOUDI	10		negative	negative	AS	yes	3	63	3300	2	2	12.1	36.6	0.0	0	0.0	0	0	0.0	NO	negative	negative	NO	YES	NO	0	1327.0	0	2379.0
2013-08-08	M027	23	MENAGERE	BAMILEKE	NGOUSSO	6	43	negative	negative	AA	yes	2	72	3750	3	3	11.8	37.1	0.0	0	0.0	0	0	0.0	NO	negative	negative	NO	NO	NO	0	2104.0	0	1834.0
2013-08-09	M028	18	MENAGERE	BETI	ETOUDI	23	38	negative	negative		NO	3	62	2900	1	1	12.0	36.3	0.0	0	0.0	0	0	0.0	NO	negative	negative	NO	NO	NO	0	1473.5	0	1230.5
2013-08-14	M029	32	COIFFEUSE	BAMILEKE	ETOUDI	32		negative	negative	AA	yes	2	59	3000	4	4	12.2	36.4	0.0	0	0.0	0	0	0.0	NO	negative	negative	NO	NO	NO	1	4172.0	1	9645.0
2013-08-15	M030	25		AUTRE	TSINGA	13	37	negative	negative		yes	3	51	2400	1	1	12.7	37.9	0.0	0	0.0	0	0	0.0	NO	negative	negative	NO	NO	NO	0	1634.5	0	1169.0
2013-08-15	M031	23	MENAGERE	BAMILEKE	ETOUDI	3	37	negative	negative	AA	yes	3	56	2900	2	2	12.7	38.6	0.0	0	0.0	0	0	0.0	NO	negative	negative	NO	NO	NO	0	658.0	0	774.5
2013-08-15	M032	29	BANQUAIRE	BAMILEKE	BITENG	29	39	negative	negative		yes	3	85	3700	3	3	14.3	44.1	0.0	0	0.0	0	0	0.0	NO	negative	negative	NO	NO	NO	0	1404.0	0	1822.0
2013-08-15	M033		ELEVE		MVOG-ADA	3	39	negative	negative	AA	yes	3	70	3500	2	2	13.6	41.3	0.0	0	0.0	0	0	0.0	NO	negative	negative	NO	NO	NO	0	2310.5	0	2426.5
2013-08-20	M034	30	MENAGERE	BETI	MESSASSI	2	40	negative	negative		yes	1	53	3300	4	4	11.3	34.9	0.0	0	0.0	0	0	0.0	NO	negative	negative	NO	NO	NO	1	22751.0	1	29666.5
2013-08-21	M035	29	GERANTE	BETI	SANTA BABARA	2	39	negative	negative	AA	yes	3	65	2900	3	2	13.1	41.0	0.0	0	0.0	0	0	0.0	NO	negative	negative	NO	NO	NO	0	939.0	0	1133.0
2013-08-21	M036	27	MENAGERE	BETI	LOGNTOMB	1	35	negative	negative		yes	2	61	3250	5	5	10.2	31.7	0.0	0	0.0	0	0	0.0	NO	positive	negative	NO	YES	NO	1	25890.5	1	27347.5
2013-08-21	M037	33	SECRETAIRE	BETI	NGOUSSO	33		negative	negative	AA	yes	2	75	3300	4	4	13.3	41.1	0.0	0	0.0	0	0	0.0	NO	negative	negative	NO	NO	NO	0	3476.0	1	5887.0
2013-08-21	M038	22	HOTELLIERE	BETI	MESSASSI	22	40	negative	negative	AA	NO	2	57	3950	3	1	14.0	43.5	0.0	0	0.0	0	0	0.0	NO	negative	negative	NO	NO	NO	1	16449.0	1	30468.0
2013-08-21	M039	24	ETUDIANTE	BAMILEKE	TSINGA	1	40	negative	negative	AA	yes	3	69	3250	1	1	12.9	39.5	0.0	0	0.0	0	0	0.0	NO	negative	negative	NO	NO	NO	0	603.0	0	582.5
2013-08-22	M040	19	ELEVE	BETI	ELEVEUR	19	37	negative	negative	AA	yes	0	52	3050	1	1	10.0	31.0	0.0	0	0.0	0	0	0.0	NO	negative	negative	NO	NO	NO	0	1550.0	1	4163.0
2013-08-22	M041	26	COMMERCANTE		ETOA-MEKI	7	41	negative	negative		yes	3	74	4350	3	3	14.2	43.0	0.0	0	0.0	0	0	0.0	NO	negative	negative	NO	NO	NO	0	2098.0	0	1854.0
2013-08-26	M042	22	STAGIAIRE	BAMOUN	MANGUIER	10	44	negative	negative		yes	1	73	3450	2	1	13.7	42.3	0.0	0	0.0	0	0	0.0	NO	negative	negative	NO	NO	NO	0	477.0	0	471.5
2013-08-26	M043	20	MENAGERE	HAOUSSA	MANGUIER	3	39	negative	negative	AA	NO	0	48	3500	2	2	11.8	35.9	0.0	0	0.0	0	0	0.0	NO	negative	negative	NO	NO	NO	0	2309.5	0	2867.0
2013-08-26	M044	27	MENAGERE		EMANA	24	40	negative	negative		yes	2	59	4200	2	2	11.5	34.8	0.0	0	0.0	0	0	0.0	NO	negative	negative	NO	NO	NO	0	1508.0	0	2034.0
2013-08-27	M045	26	ENSEIGNANTE		MESSASSI	25	40	negative	negative	AS	NO	3	65	3600	4	3	13.4	41.8	0.0	0	0.0	0	0	0.0	NO	negative	negative	NO	NO	NO	1	10517.0	1	18823.0
2013-10-02	M046	20	ETUDIANTE		NKOLMESSENG	18	41	negative	negative		yes	0		3250	5	1	11.1	34.4	0.0	0	0.0	0	0	0.0	NO	negative	negative	NO	NO	NO	0	297.0	0	376.0
2013-10-02	M047	24	COUTURIERE	BASSA	SANTA BABARA	7	41	negative	negative	AA	yes	3	78	4550	3	3	10.9	33.2	0.0	0	0.0	0	0	0.0	NO	negative	negative	NO	NO	NO	0	1166.0	0	923.0
2013-10-03	M049	22	COIFFEUSE	BAMILEKE	NGOUSSO	3	42	negative	negative		yes	3	74	3700	2	2	13.7	41.7	0.0	0	0.0	0	0	0.0	NO	negative	negative	NO	NO	NO	1	4490.0	1	3895.0
2013-10-03	M050	27	MENAGERE	BAMILEKE	ETOUDI	7	41	negative	negative	AA	yes	3	81	3900	4	4	11.4	34.8	0.0	0	0.0	0	0	0.0	NO	negative	negative	NO	NO	NO	0	1572.0	0	1526.5
2013-10-08	M051	26	ETUDIANTE	BAMILEKE	NGOUSSO	3	41	negative	negative	AA	yes	3	77	3400	2	2	13.0	39.5	0.0	0	0.0	0	0	0.0	NO	negative	negative	NO	NO	NO	0	2859.0	0	1431.0
2013-10-08	M052	25	MENAGERE	BETI	NGOULMEKONG	25	41	negative	negative	AS	yes	3	77	3300	5	3			0.0	0	0.0	0	0	0.0	NO	negative	negative	NO	NO	NO	1	25490.0	1	30793.0
2013-10-10	M053	31	ETUDIANTE	BASSA	NGOUSSO	15	42	negative	negative	AA	yes	3	76	4850	2	2	12.7	38.3	0.0	0	0.0	0	0	0.0	NO	negative	negative	NO	NO	NO	0	329.0	0	543.5
2013-10-10	M054	28	ELEVE	BAMILEKE	NGOUSSO	28	40	negative	negative	AA	NO	3	67	3650	2	2	13.7	42.9	0.0	0	0.0	0	0	0.0	NO	negative	negative	NO	NO	NO	1	12731.0	0	2349.0
2013-10-10	M055	22	ELEVE	BETI	OLEMBE	4	45	negative	negative	AA	NO	3	86		1	1	13.5	40.6	0.0	0	0.0	0	0	0.0	NO	negative	negative	NO	NO	NO	1	23683.0	1	30611.0
2013-10-22	M056	25	MENAGERE	BAMILEKE	NKOZOA	1	42	negative	negative		NO	3	73	3750	1	1	13.7	40.7	0.0	0	0.0	0	0	0.0	NO	negative	negative	NO	NO	NO	0	2584.0	1	29835.5
2013-10-22	M057	31	MENAGERE	BAMILEKE	EBANG	15	40	negative	negative	AA	yes	3	67	3000	3	3	11.2	33.0	0.0	0	0.0	0	0	0.0	NO	positive	negative	NO	NO	NO	1	28165.5	1	33710.0
2013-10-23	M059	21	ETUDIANTE	BAMILEKE	MBALLA II	20	40	negative	negative	AA	yes	3	62	2560	1	1	13.7	41.7	0.0	0	0.0	0	0	0.0	NO	negative	negative	NO	NO	NO	0	1333.0	0	1941.5
2013-10-23	M060	31	MENAGERE	BETI	NGOUSSO	8	36	negative	negative		yes	3	66	3400	7	4	11.9	36.6	0.0	0	0.0	0	0	0.0	NO	negative	negative	NO	NO	NO	1	5564.5	1	10608.5
2013-10-23	M061	29	VENDEUSE	BETI	ELIG-EDJOA	28	40	negative	negative	AS	yes	3	86	3550	7	5	12.6	39.4	0.0	0	0.0	0	0	0.0	NO	negative	negative	NO	NO	NO	1	9168.0	1	10135.0
2013-10-23	M062	30	MENAGERE	ANGLOPHONE	ELIG-EDJOA	10	38	negative	negative	AA	yes	3	64	3700	4	3	11.8	37.0	0.0	0	0.0	0	0	0.0	NO	negative	negative	NO	NO	NO	1	9396.0	1	6549.0
2013-10-24	M063	24	MENAGERE	BASSA	MIMBOMAN	16	39	negative	negative	AA	NO	3	79	4100	1	1	13.0	38.4	0.0	0	0.0	0	0	0.0	NO	negative	negative	NO	NO	NO	0	3510.0	0	1251.0
2013-10-24	M064	27	COMMERCANTE	BAFIA	NGOUSSO	8	39	negative	negative		yes	2	61	3000	2	1	11.8	36.5	0.0	0	0.0	0	0	0.0	NO	negative	negative	NO	NO	NO	1	5714.0	0	2244.5
2013-10-25	M065	35	MENAGERE	BAMILEKE	OBALA	2	41	negative	negative			3	57	3500	5	4	10.8	32.6	0.0	0	0.0	0	0	0.0	NO	negative	negative	NO	NO	NO	1	25462.5	1	27606.0
2013-10-25	M066	20	ETUDIANTE	BAMILEKE	ELEVEUR	15	39	negative	negative	AA	yes	3	76	2800	1	1	11.9	36.1	0.0	0	0.0	0	0	0.0	NO	negative	negative	NO	NO	NO	0	339.7	0	394.06
2013-10-31	M067	19	ELEVE	BAMILEKE	MANGUIER	18	37	negative	negative		yes	1		3600	1	1	13.9	42.0	0.0	0	0.0	0	0	0.0	NO	negative	negative	NO	NO	NO	0	770.0	0	535.0
2013-11-03	M068	39	MENAGERE	BAMILEKE	MANGUIER	39	40	negative	negative		NO	3	79	2800	4	4	11.5	34.5	0.0	0	0.0	0	0	0.0	NO	negative	negative	NO	YES	NO	0	2086.5	0	1602.5
2013-11-04	M069	31	MENAGERE	BAMILEKE	ETOUDI	12	33	negative	negative	AA	yes	0		3600	4	4	13.1	39.7	0.0	0	0.0	0	0	0.0	NO	negative	negative	NO	NO	NO	0	2183.0	0	2366.0
2013-11-04	M070	23	COUTURIERE	BAMILEKE	NGOUSSO	13	40	negative	negative		yes	0		2700	1	1	13.4	41.1	0.0	0	0.0	0	0	0.0	NO	negative	negative	NO	YES	NO	0	862.0	0	1266.0
2013-11-04	M071	25	MENAGERE	BAMILEKE	NGOUSSO	8	41	negative	negative	AA	yes	2	68	3800	4	4	11.9	37.3	0.0	0	0.0	0	0	0.0	NO	negative	negative	NO	NO	NO	0	1348.0	0	1776.0
2013-11-06	M072	30	MENAGERE		MBALLA II	6	41	negative	negative	AA	yes	3		3750	5	5	13.02	39.1	0.0	0	0.0	0	0	0.0	NO	negative	negative	NO	YES	YES	1	4028.0	1	5143.0
2013-11-12	M073	36	COMMERCANTE	BAMILEKE	NGOUSSO	7	44	negative	negative	AA	yes	3	62	3100	4	3	15.0	44.4	0.0	0	0.0	0	0	0.0	NO	negative	negative	NO	YES	NO	0	2947.0	0	1295.0
2013-11-13	M074	35	COMMERCANTE	BAMILEKE	NKOZOA	15	39	negative	negative	AA	yes	3	67	4000	3	2	12.1	36.2	0.0	0	0.0	0	0	0.0	NO	negative	negative	NO	NO	NO	1	7884.0	1	16125.5
2013-11-14	M075	24	INFIRMIERE	ANGLOPHONE	NGOUSSO	1	39	negative	negative	AA	yes	2	66	2800	1	1	13.0	40.6	0.0	0	0.0	0	0	0.0	NO	negative	negative	NO	NO	NO	0	1129.0	0	1030.0
2013-11-20	M076	18	COMMERCIALE	BETI	EMANA	11	38	negative	negative	AS	yes	3	63	3100	1	1	13.3	40.9	0.0	0	0.0	0	0	0.0	NO	negative	negative	NO	NO	NO	0	1601.0	0	1162.5
2013-11-24	M077	28	MENAGERE	ANGLOPHONE	ETOUDI	8	42	negative	negative	AA	yes	1	78	3800	5	5	12.4	37.9	0.0	0	0.0	0	0	0.0	NO	negative	negative	NO	NO	NO	0	2909.0	0	1784.0
2013-11-24	M078	33	MENAGERE	BAMILEKE	MIMBOMAN	15	42	negative	negative	AA	yes	3	71	3200	4	4	11.5	36.0	0.0	0	0.0	0	0	0.0	NO	negative	negative	NO	YES	NO	1	8556.0	1	8473.0
2013-11-25	M079	28	COMMERIAL	DOUALA	NGOUSSO	7	38	negative	negative	AA	NO	0	56	2550	6	5	10.9	32.5	0.0	0	0.0	0	0	0.0	NO	negative	negative	NO	NO	NO	0	1529.0	0	3204.0
2013-12-02	M080	20	ELEVE	BETI	MBALLA II	20	39	negative	negative	AA	yes	3	62	3150	2	2	13.6	42.1	0.0	0	0.0	0	0	0.0	NO	negative	negative	NO	NO	NO	0	405.0	0	425.0
2013-12-02	M082	31	PROFESSEUR	BETI	NGOUSSO	30	40	negative	negative	AA	yes	2	92	3350	1	1	12.4	38.5	0.0	0	0.0	0	0	0.0	NO	negative	negative	NO	YES	NO	0	1011.0	0	1357.0
2013-12-02	M083	23	MENAGERE	BAMILEKE	NKOZOA	2	31	negative	negative		yes	3	57	2800	2	2	12.8	38.2	0.0	0	0.0	0	0	0.0	NO	negative	negative	NO	NO	NO	0	870.0	0	787.0
2013-12-04	M085	39	MENAGERE	BAMILEKE	MELEN	39	40	negative	negative	AA	yes	3	83	3400	4	3	12.5	38.0	0.0	0	0.0	0	0	0.0	NO	negative	negative	NO	YES	NO	0	1792.0	0	1887.0
2013-12-04	M086	33	COMMERCANTE	BETI	ETOA-MEKI	30	44	negative	negative		yes	0	64	4050	3	3	11.4	35.5	0.0	0	0.0	0	0	0.0	NO	negative	negative	NO	YES	NO	1	15066.5	1	15626.5
2013-12-12	M088	25	COUTURIERE	BAMILEKE	EMANA	5	41	negative	negative	AA	NO	0	91	3800	6	3	11.5	35.7	0.0	0	0.0	0	0	0.0	NO	negative	negative	NO	NO	YES	0	2905.0	0	1567.5
2012-12-17	M089	26	COMMERCANTE	BAMILEKE	OLEMBE	4	40	negative	negative	AA	yes	3	60	2700	3	3	13.7	41.4	0.0	0	0.0	0	0	0.0	NO	negative	negative	NO	NO	NO	1	12732.5	1	23378.0
2013-12-17	M090	20	ELEVE	BASSA	EMANA	20	40	negative	negative		NO	3	66	3150	1	1	14.0	41.2	0.0	0	0.0	0	0	0.0	NO	negative	negative	NO	YES	NO	0	1079.0	0	1303.5
2013-12-18	M091	23	MENAGERE	BAMILEKE	NGOUSSO	2	39	negative	negative		yes	3	84	3500	2	2	12.4	37.6	0.0	0	0.0	0	0	0.0	NO	negative	negative	NO	NO	NO	0	1253.5	0	1441.0
2013-12-23	M092	33	CAISSIERE	BAMILEKE	ETOUDI	4	40	negative	negative	AA	NO	3	77	2900	4	4	12.6	39.3	0.0	0	0.0	0	0	0.0	NO	negative	negative	NO	NO	NO	0	2012.0	0	1957.0
2013-12-23	M093	34	COMMERCANTE	BAMILEKE	MANGUIER	2	40	negative	negative		yes	3		2900	4	3	11.3	35.6	0.0	0	0.0	0	0	0.0	NO	negative	negative	NO	NO	NO	0	1055.0	0	1252.5
2013-12-24	M094	35	MENAGERE		BALLA II	7	38	negative	negative		yes	1	82	3500	6	3	12.9	40.8	0.0	0	0.0	0	0	0.0	NO	negative	negative	NO	NO	NO	1	5063.0	0	2460.5
2014-01-06	M095	27	MENAGERE	BAMILEKE	EMANA	8	41	negative	negative	AA	yes	3	80	3600	4	4	13.3	40.0	0.0	0	0.0	0	0	0.0	NO	negative	negative	NO	NO	NO	0	3240.0	0	1427.0
2014-01-06	M096	24	MENAGERE	BAMILEKE	SOA	24		negative	negative	AA	yes	2	78	4400	3	3	12.0	36.0	0.0	0	0.0	0	0	0.0	NO	negative	negative	NO	NO	NO	0	1086.0	0	773.0
2014-01-07	M097	37	MENAGERE	BAMILEKE	EMANA	9	40	negative	negative		yes	3		3500	5	4	12.7	38.0	0.0	0	0.0	0	0	0.0	NO	negative	negative	NO	NO	NO	0	1620.5	0	1438.5
2014-01-19	M098	37	COMMERCANTE	BETI	COL-FOULU	37	34	negative	negative	AA	NO	3	85	2250	6	5	14.7	44.0	0.0	0	0.0	0	0	0.0	NO	negative	negative	NO	YES	NO	1	5750.0	1	7365.0
2014-01-19	M099	24	ETUDIANTE	BAMILEKE	MIMBOMAN	13		negative	negative	AA	NO	3	86	3400	1	1	14.0	42.0	0.0	0	0.0	0	0	0.0	NO	negative	negative	NO	NO	NO	0	775.0	0	1260.5
2014-01-19	M100	26	MENAGERE	BETI	OMNISPORT	3	40	negative			NO	0	68	3950	3	3	11.0	33.0	0.0	0	0.0	0	0	0.0	NO	negative	negative	NO	NO	NO	1	10595.0	1	16513.5
2014-01-26	M101	29	COUTURIERE	BAMILEKE	EMANA	9	42	negative	negative	AA	yes	3	77	2850	5	5	13.3	40.0	0.0	0	0.0	0	0	0.0	NO	negative	negative	NO	NO	NO	0	1183.0	0	962.0
2014-01-27	M102	24	INFIRMIERE	BAMILEKE	NGOUSSO	23	43	negative	negative	AA	yes	3	93	3150	2	1	15.0	45.0	0.0	0	0.0	0	0	0.0	NO	negative	negative	NO	NO	NO	0	3352.0	0	1394.5
2014-01-28	M103	36	COUTURIERE	BAMILEKE	ETOUDI	18	43	negative	negative	AA	yes	3	70	3800	3	3	13.3	40.0	0.0	0	0.0	0	0	0.0	NO	negative	negative	NO	NO	NO	0	1551.0	0	1601.5
2014-02-03	M104	27	COIFFEUSE	ANGLOPHONE	NKODOMBENG	17	41	negative	negative	AA	NO	3	66	3550	2	2	12.6	38.0	0.0	0	0.0	0	0	0.0	NO	negative	negative	NO	NO	NO	0	395.0	0	490.0
2014-02-03	M105	22	ELEVE	BETI	ANGUISSA	21	40	negative	negative	AA	NO	0	70	3650	1	1	16.0	48.0	0.0	0	0.0	0	0	0.0	NO	negative	negative	NO	YES	NO	0	1785.0	0	1054.0
2014-05-01	M110	28	COUTURIERE	YAMBASSA	FOUDA	29	44	negative	negative	AA	yes	1	63	3150	1	1	12.2	32.9	0.0	0	0.0	0	0	0.0	NO	negative	negative	NO	YES	NO	0	454.3	0	527.0
2014-05-06	M111	26	MENAGERE	NANGA EBOKO	ELEVEUR	27	42	negative	negative		NO	0	90	3600	1	1	12.5	33.3	0.0	0	0.0	0	0	0.0	NO	negative	negative	NO	NO	NO	0	902.4	0	1046.8
2014-05-06	M112	24	ETUDIANTE		OBALA	1	40	negative	negative		NO	1	67	3500	1	1	13.4	36.1	0.0	0	0.0	0	0	0.0	NO	negative	negative	NO	YES	NO	0	1295.7	0	1503.0
2014-05-12	M116	20	MENAGERE	HAOUSSA	ETOUDI	15	40	negative			NO	0		2800	1	1	12.9	34.6	0.0	0	0.0	0	0	0.0	NO	negative	negative	NO	NO	YES	0	546.9	0	634.4
2014-05-15	M118	17	COUTURIERE	BETI	NGOUSSO	5	37	negative			yes	3	67	2700	1	1	12.6	33.9	0.0	0	0.0	0	0	0.0	NO	negative	negative	NO	NO	NO	0	1549.7	0	1797.7
2014-10-09	M187	19	ELEVE	BAMILEKE	ELEVEUR	16		negative		AA	NO	0	56	1900	1	1	11.6	35.0	0.0	0	0.0	0	0	0.0	NO	negative	negative	NO	NO	NO	0	228.8	0	265.3
2014-06-10	M193	23	COIFFEUSE		MBALLA II	23		negative			yes	0	64	3000	1	1	13.0	39.0	0.0	0	0.0	0	0	0.0	NO	negative	negative	NO	NO	NO	0	574.2	0	666.1
2014-06-10	M194	20	ELEVE		TSINGA	9		negative			yes	2	98	2950	1	1	13.0	39.0	0.0	0	0.0	0	0	0.0	NO	negative	negative	NO	NO	YES	1	5149.2	1	5973.1

## Sheet: Males data
ID	Ab to FV2 (MFI)	Ab to DBL5 (MFI)	Age (years)	PLDH/ PAN malaria RDT	HRP2 malaria RDT	malaria thick smear
T01	1618	2163	29	negative	negative	negative
T02	3261	1764	27	negative	negative	negative
T03	3747	2281	29	negative	negative	negative
T04	1961	2256	25	negative	negative	negative
T05	535	760	28	negative	negative	negative
T06	1297	1056	30	negative	negative	negative
T07	1204	637	30	negative	negative	negative
T08	1388	1388	29	negative	negative	negative
T09	1695	1301	28	negative	negative	negative
T10	4451	3310	23	negative	negative	negative
T11	2789	468.5	23	negative	negative	negative
T12	1217	1589	25	negative	negative	negative

## Sheet: USA data
ID	Ab to FV2	Ab to DBL5	Age (years)
USA1	1017	1000	32
USA2	990	771	22
USA3	1618	1227	21
